# Supplementary material for: Differentiating Social and Moral Norms in Perceived Internalization
Source: Behav Sci (Basel). 2026 May 14;16(5):774. doi: 10.3390/bs16050774 (PMC13203154; doi:10.3390/bs16050774)
Supplement: Supplementary file 1 [file behavsci-16-00774-s001.zip]

Archive with 1 entries (1 files):
- behavsci-4168746-supplementary.pdf
